# Supplementary material for: MdBBX21, a B-Box Protein, Positively Regulates Light-Induced Anthocyanin Accumulation in Apple Peel
Source: Front Plant Sci. 2021 Nov 12;12:774446. doi: 10.3389/fpls.2021.774446 (PMC8633397; doi:10.3389/fpls.2021.774446)
Supplement: Supplementary file 2 [file Data_Sheet_2.xlsx]

## Sheet: Supplementary Table S1
Table S1. RNA sequencing data and corresponding quality control
sample	raw_reads	clean_reads	clean_bases	error_rate	Q20	Q30	GC_pct
G0_1	43548064	40400942	6.06G	0.02	97.93	93.75	46.76
G0_2	45291064	43586756	6.54G	0.02	97.4	92.49	47.09
G0_3	40026244	37698768	5.65G	0.02	97.76	93.33	46.89
G6_1	42235030	40788376	6.12G	0.02	97.55	92.79	46.76
G6_2	43315040	41520938	6.23G	0.02	97.73	93.2	46.89
G6_3	45680972	43934180	6.59G	0.02	97.82	93.44	46.79
G24_1	42735108	41042144	6.16G	0.02	97.91	93.64	47.09
G24_2	44656088	42942240	6.44G	0.02	97.45	92.6	47.07
G24_3	48038906	45953970	6.89G	0.02	97.88	93.56	47.62

## Sheet: Supplementary Table S2
Table S2. Statistical results of clean reads mapped to reference genome
sample	total_reads	total_map	unique_map	multi_map
G0_1	40400942	36958992(91.48%)	35948326(88.98%)	1010666(2.5%)
G0_2	43586756	39989049(91.75%)	38942619(89.35%)	1046430(2.4%)
G0_3	37698768	34398722(91.25%)	33481384(88.81%)	917338(2.43%)
G6_1	40788376	37607770(92.2%)	36560865(89.64%)	1046905(2.57%)
G6_2	41520938	38329523(92.31%)	37280550(89.79%)	1048973(2.53%)
G6_3	43934180	40501410(92.19%)	39357124(89.58%)	1144286(2.6%)
G24_1	41042144	37963908(92.5%)	37046850(90.27%)	917058(2.23%)
G24_2	42942240	39697650(92.44%)	38734399(90.2%)	963251(2.24%)
G24_3	45953970	42511913(92.51%)	41426475(90.15%)	1085438(2.36%)

## Sheet: Supplementary Table S3
Table S3. The gene expression (FPKM) of MdBBX21 at three time points (G0, G6 and G24).
gene_id	G0_1_fpkm	G0_2_fpkm	G0_3_fpkm	G6_1_fpkm	G6_2_fpkm	G6_3_fpkm	G24_1_fpkm	G24_2_fpkm	G24_3_fpkm
gene:MD08G1021000	7.63496	8.85679	7.87688	18.6995	19.4885	15.9036	14.5248	14.0321	18.8781

## Sheet: Supplementary Table S4
Table S4. The primers used in the present work
	Primers (5’ to3’ )
For RT-qPCR
AtPAP1-F	TGCTGGAAGATTACCTGGTCG
AtPAP1-R	AGTGCCGGTGTTGTAGGAATG
AtCHS-F	TGAGAACCATGTGCTTCAGG
AtCHS-R	CAGATGCATGTGACGTTTCC
AtF3’H-F	TTCCTTACCTTCAGGCGGTTATC
AtF3’H-R	CGAGAGTGGTGTTGGTGGATG
AtDFR-F	GTCGGTCCATTCATCACAAC
AtDFR-R	TGAGCGTTGCATAAGTCGTC
AtLDOX-F	TCAAGAAAGCCGGAGAAGAG
AtLDOX-R	TTGTCCACTCGCGTTGTTAG
AtUFGT-F	ATCGAATGAATCGTCAAGCATGAG
AtUFGT-R	TGAGGGATAGAGATGGTGTGGAAAG
AtHY5-F	CCATCAAGCAGCGAGAGGTCATCAA
AtHY5-R	CGCCGATCCAGATTCTCTACCGGAA
AtBBX18-F	TGGTACATGTTGTGGGAAGAG
AtBBX18-R	CCCAGTTGGTCAGCATGATTAG
AtBBX19-F	ACGAGGGACAATTTGCAGAACC
AtBBX19-R	TTCCCATTGGCTTCACCATTTCC
AtBBX20-F	CATCTCCGGTTCTCTCTCACTTCT
AtBBX20-R	CATTCTCTGCATAGTATTGCTCTGTC
AtBBX22-F	TGGATCATCTAAGGCGGATACT
AtBBX22-R	GACGCTGTAGGTGGAGACTG
AtBBX23-F	AAAAGATGCAGCCTCAGCCA
AtBBX23-R	TGCACAGCATTGCTCTATCC
AtBBX24-F	TTGCGATATCTGCCAAGAGAAGGC
AtBBX24-R	TTCATCGCAGTCCCTGCAAAGC
AtBBX25-F	GTGTGAGAAAGCTCCGGCCACG
AtBBX25-R	AGTATTTGGCGCATGGGTCGCC
AtActin2-F	GAAATCACAGCACTTGCACC
AtActin2-R	AAGCCTTTGATCTTGAGAGC
MdBBX21-F	GCTCCTCCGCATCAGTATTCACAG
MdBBX21-R	AGCCATCGTCCATCCAGAGTCTT
MdBBX20-F	AGCCTCAAAGTCATCCACAAAG
MdBBX20-R	CCATTAACGAAGGAGAAGAAGAACT
MdBBX22-1-F	GGCGTCTTCTTCTACTATGAAGTTG
MdBBX22-1-R	GCACTCCACATGCAACGGGTTA
MdBBX22-2-F	GTCTTCTTCTACTATGAAGTCACG
MdBBX22-2-R	CCCCAGTAAACGACATCCCCCCGG
MdBBX24-F	CTTAGAGCCATCCAATCAAG
MdBBX24-R	ACTCAAGCGAATCCTTCT
MdMYB1-F	TGCCTGGACTCGAGAGGAAGACA
MdMYB1-R	CCTGTTTCCCAAAAGCCTGTGAA
MdHY5-F	AGAGCAGGCGACGAGCTCCCT
MdHY5-R	TCTGCTGGATTTCTTCCTCTC
MdCHS-F	AGTGACACCCACCTTGATAG
MdCHS-R	CTGTCGGGGAGAATGGTTTG
MdF3H-F	CTGCTACTACGCTGACATCC
MdF3H-R	AATACCCCAGTCCTCACAAG
MdDFR-F	ATTTATCTTTACGAGCATCC
MdDFR-R	CCCTATCTCCCTCAACTTCT
MdANS-F	GTTCCAAATTCCATCGTCAT
MdANS-R	TCACCTTTTCCTTGTTCACC
MdUFGT-F	CCGCAGCCTTCCCTTTTGCCAC
MdUFGT-R	TATTATTGCTGTTGTTGGAAAAGA
MdWD40-F	AGAGCGGAGAACTCGGTGAC
MdWD40-R	CGATTCGGTGGTGCTGGTG
MdBHLH3-F	GTAAAGAGTTGCGAAGTGGG
MdBHLH3-R	GTAAAGGTTCTGGCTGAGGT
MdActin-F	CGTGATATGAAGGAGAAGCTTGC
MdActin-R	TTCTGGGCACCGGAATCTC
For plasmid construction
MdBBX21-2301-F	AGAACACGGGGGACTGAGCTCATGAAGATCCAGTGTGATGTGTG
MdBBX21-2301-R	GCCCTTGCTCACCATAAGCTTTAAAGGTCTGAACCTCTTGGAGC
MdBBX21-pGreenII 62-SK-F	AGGACAGCCCAAGCTGAGCTCATGAAGATCCAGTGTGATGTGTG
MdBBX21-pGreenII 62-SK-R	GGGGGATCCACTAGTTCTAGATCATAAAGGTCTGAACCTCTTGGAGC
MdHY5-pGreenII 62-SK-F	AGGACAGCCCAAGCTGAGCTCATGCAAGAGCAGGCGACGAGCTC
MdHY5-pGreenII 62-SK-R	GGGGGATCCACTAGTTCTAGATCAATCCGCATTTGCACCACCATCTG
MdMYB1pro-pGreenII 0800-LUC-F	GTCGACGGTATCGATAAGCTTAACGGGTCCGGTCTGGTCCCTCC
MdMYB1pro-pGreenII 0800-LUC-R	TGTTTTTGGCGTCTTCCATGGCTCTTATCTGCTAGCAGCTAAGC
MdBBX20pro-pGreenII 0800-LUC-F	GGTATCGATAAGCTTGACATAATGCTGCTAATCGAA
MdBBX20pro-pGreenII 0800-LUC-R	TGGCGTCTTCCATGGGATCTCTTTAAAATAATTTTCT
MdBBX22-1pro-pGreenII 0800-LUC-F	GGTATCGATAAGCTTCAGTTTAGTAAACAACTTGCA
MdBBX22-1pro-pGreenII 0800-LUC-R	TGGCGTCTTCCATGGCTCTCTCTAAACCCTTCCAAAAT
MdBBX22-2pro-pGreenII 0800-LUC-F	GGTATCGATAAGCTTGCCCATCGAGATATGAGATTCGG
MdBBX22-2pro-pGreenII 0800-LUC-R	TGGCGTCTTCCATGGCTCTCTCTCTAAACCCTTCCAAA
MdHY5pro-pGreenII 0800-LUC-F	GGTATCGATAAGCTTCAATCCTAACTGTTATTGGGCCATC
MdHY5pro-pGreenII 0800-LUC-R	TGGCGTCTTCCATGGTTCTACCTGCTAAATCCAATCA
MdMYB1pro-pHIS2-F	CTATAGGGCGAATTCCCCTTTTCTTCTTTCACACATAT
MdMYB1pro-pHIS2-R	CGAACGCGTGAGCTCATTAATCTTACAAGGCCAGT
MdBBX20pro-pHIS2-F	CTATAGGGCGAATTCATGCTCGAAATAAAGGTATTATAT
MdBBX20pro-pHIS2-R	CGAACGCGTGAGCTCTCAATTATCAATTAGTTAGAGGG
MdBBX22-1pro-pHIS2-F	CTATAGGGCGAATTCTCAATCTATTTTAATATGAT
MdBBX22-1pro-pHIS2-R	CGAACGCGTGAGCTCAGGACAGCAAGCAATTTGGAGGT
MdBBX22-2pro-pHIS2-F	CTATAGGGCGAATTCCTCTCCACACTACTCTTTGTATT
MdBBX22-2pro-pHIS2-R	CGAACGCGTGAGCTCTCTGCAGTTGAAGGATGAGG
MdHY5pro-pHIS2-F	CTATAGGGCGAATTCCAATCCTAACTGTTATTGGGCCATC
MdHY5pro-pHIS2-R	CGAACGCGTGAGCTCATATACATATGTGGTCGAGCAA
AD-BBX21-F	GCCATGGAGGCCAGTGAATTCATGAAGATCCAGTGTGATGTGTG
AD-BBX21-R	ATTCATCTGCAGCTCGAGCTCTCATAAAGGTCTGAACCTCTTGGAGC
BD-MdHY5-F	GAGGACCTGCATATGATGCAAGAGCAGGCGACGAGCTC
BD-MdHY5-R	ATGCGGCCGCTGCAGGTCGACTCAATCCGCATTTGCACCACCATCTG
MdBBX21-NE-F	CCTACTAGTGGATCCGTCGACATGAAGATCCAGTGTGATGTGTG
MdBBX21-NE-R	CCCGGGAGCGGTACCCTCGAGTAAAGGTCTGAACCTCTTGGAGC
MdHY5-CE-F	CAGGCCTGGCGCGCCACTAGTATGCAAGAGCAGGCGACGAGCTC
MdHY5-CE-R	AGCGGTACCCTCGAGGTCGACATCCGCATTTGCACCACCATCTG
